# Supplementary material for: Recycling Compatible Organic Electrode Materials Containing Amide Bonds for Use in Rechargeable Batteries
Source: Polymers (Basel). 2023 Nov 13;15(22):4395. doi: 10.3390/polym15224395 (PMC10675302; doi:10.3390/polym15224395)
Supplement: Supplementary file 1 [file polymers-15-04395-s001.zip]

Archive with 1 entries (1 files):
- polymers-2651513-supplementary.pdf
